# Supplementary material for: Study of Mesostructured CeO2 Synthesis via Nanocasting Using SBA-15 as a Template: Influence of the Cerium Precursor
Source: Int J Mol Sci. 2024 Dec 3;25(23):13016. doi: 10.3390/ijms252313016 (PMC11641326; doi:10.3390/ijms252313016)
Supplement: Supplementary file 1 [file ijms-25-13016-s001.zip]

Archive with 1 entries (1 files):
- ijms-3339237-supplementary.pdf
